# Supplementary material for: Effect of Polyvinylidene Fluoride Membrane Production Conditions on Its Structure and Performance Characteristics
Source: Polymers (Basel). 2022 Dec 3;14(23):5283. doi: 10.3390/polym14235283 (PMC9736028; doi:10.3390/polym14235283)
Supplement: Supplementary file 1 [file polymers-14-05283-s001.zip]

Archive with 1 entries (1 files):
- polymers-2056301-supplementary/polymers-2056301-supplementary.mp4
